# Supplementary material for: The hydrolase LpqI primes mycobacterial peptidoglycan recycling
Source: Nat Commun. 2019 Jun 14;10:2647. doi: 10.1038/s41467-019-10586-2 (PMC6572805; doi:10.1038/s41467-019-10586-2)
Supplement: Supplementary file 3 — Source Data [file 41467_2019_10586_MOESM3_ESM.xlsx]

## Sheet: Figure 2a
	4-MU-a-L-Araf			4-MU-b-D-Glucp			4-MU-b-D-GalNAc			4-MU-b-D-GlcNAc			pNP-b-D-Fucp			pNP-b-D-Galp			pNP-a-Manp			pNP-a-Rhamp
0	0	0	0	0	0	0	0	0	0	0	0	0	0.0357787	0.0267589	0.0228503	0.0327721	0.0264582	0.0153337	0.00481058	0.0252556	0.0162357	0.0393867	0.057727	0.0598316
0.166667	-0.00262721	-0.000363904	-0.00481064	-0.00395857	0.0018284	-0.00660353	0.0096479	0.00567158	0.0148313	0.0345886	0.0123372	0.0279851
0.333333	0.00813015	0.00055917	0.00506803	-0.00651477	-0.0027781	-0.00787276	-0.00892009	-0.00126035	0.00489939	0.031704	0.0650146	0.0495265
0.5	0.00780175	0.00509466	0.0022278	-0.00399407	-0.000266271	-0.00145562	0.00269822	-0.0040207	0.00656803	0.0605057	0.072772	0.0657868	0.0369814	0.0246542	0.021347	0.0303668	0.0219483	0.0120265	0.00180397	0.0216476	0.0111245	0.0330728	0.0511124	0.0547204
0.666667	0.00892009	0.00800589	-0.00315088	-0.00694968	-0.00172189	-0.00110946	-0.003071	-0.000585797	0.00946151	0.0661596	0.0891743	0.0867867
0.833333	9.76328e-05	-0.00275147	-0.00414496	-0.00455324	-0.00103846	-0.00724258	-0.00780175	-0.00311538	0.007713	0.0947305	0.112508	0.096621
1	0.00651477	0.00201479	-0.00410945	-0.00255621	0.00144674	-0.00326626	-0.0117426	-0.00465087	0.00370117	0.120736	0.129213	0.158201	0.0384847	0.0246542	0.0225496	0.0300661	0.0237523	0.0114251	0.00210463	0.0222489	0.0123271	0.0342754	0.0523151	0.0526158
1.16667	0.00449999	0.000514791	-0.00404733	-0.00295561	-0.0043846	-0.00487277	-0.00672779	-0.00445561	0.00417159	0.127118	0.166952	0.149858
1.33333	0.00218343	0.00698519	-0.00440235	-0.000630176	0.000470413	-0.00499703	0.0139526	-0.00610649	0.014423	0.175065	0.178464	0.168204
1.5	0.00166863	0.00639939	-0.00103846	-0.00718045	-0.00136686	-0.00759761	-0.00539643	-0.00631951	-0.00272484	0.18213	0.211854	0.223207	0.0384847	0.0291642	0.0240529	0.0315695	0.0243536	0.0135298	0.00481058	0.0243536	0.0156344	0.035478	0.0526158	0.056825
1.66667	0.00678992	0.00239644	-0.00518342	-0.00492602	0.00106509	-0.00955027	-0.00876921	-0.0144497	2.66271e-05	0.217153	0.243203	0.208402
1.83333	0.0100029	0.00521004	-6.213e-05	-0.00244082	-0.00366567	-0.00538756	-0.0170236	-0.00743785	-0.00494377	0.231044	0.244162	0.233183
2	0.00615975	0.0117248	0.00104733	-0.00425147	0.00236981	-0.00831654	-0.0182041	-0.00756211	-0.00483726	0.253455	0.265473	0.257334	0.0384847	0.0264582	0.0255562	0.0318701	0.0243536	0.0111245	0.0039086	0.0243536	0.0150331	0.0360794	0.0535177	0.055923
2.16667	-0.00093195	0.00980766	-0.00154437	0.000301774	0.00308875	-0.0036923	-0.0133934	-0.0110591	-0.010713	0.279416	0.309727	0.324319
2.33333	0.00934613	0.00714495	-0.00118047	-0.0055917	-0.00155325	-0.00953252	-0.0132514	-0.0121508	-0.00068343	0.310606	0.305174	0.30923
2.5	0.00202366	0.00491715	0.003142	-0.00765974	0.00024852	-0.00557395	-0.014636	-0.0167662	-0.0065414	0.322321	0.310845	0.334206	0.0375827	0.0258569	0.0225496	0.0297655	0.0219483	0.0120265	0.00300661	0.0210463	0.0135298	0.0348767	0.0511124	0.0571257
2.66667	0.00848518	0.00103846	0.00359466	0.00197041	-0.00141124	-0.00580472	-0.0214437	-0.013571	0.000239644	0.325614	0.373632	0.337108
2.83333	0.00764199	0.00173964	-0.0012781	-0.00299999	-0.000630176	-0.00678992	-0.0110059	-0.0126213	-0.00733134	0.386422	0.382312	0.379091
3	-0.00244082	0.00599111	-0.00129585	-0.00667454	0.0018639	-0.00303549	-0.0165266	-0.020778	-0.0127544	0.389795	0.41446	0.400579	0.0411906	0.0276609	0.0249549	0.0342754	0.0243536	0.0144318	0.00450992	0.0243536	0.0147324	0.0339747	0.0538184	0.056825
3.16667	0.00754436	0.003071	-0.00611537	-0.00420709	0.000115384	-0.0142455	-0.0147692	-0.00392306	-0.0158787	0.406091	0.409907	0.420691
3.33333	0.00893784	0.0101094	0.00730471	-0.00282248	-0.0016065	-0.00827216	-0.0182485	-0.0212573	-0.00705619	0.450336	0.436392	0.476608
3.5	0.0043491	0.00229881	-0.00352366	-0.00805915	0.00187278	-0.0104911	-0.0139437	-0.0167218	-0.0183017	0.470377	0.459789	0.465709	0.0357787	0.0249549	0.0219483	0.0312688	0.0243536	0.0102225	0.00450992	0.0243536	0.0147324	0.0339747	0.0520144	0.0565244
3.66667	0.00592898	0.0101272	-0.00068343	-0.00496152	-0.000381656	-0.0106331	-0.00958577	-0.0137662	-0.0128432	0.476661	0.499001	0.483833
3.83333	0.00880471	0.00303549	0.001571	-0.00483726	-0.00102071	-0.00387869	-0.0112544	-0.0095769	-0.00982542	0.507735	0.525558	0.506812
4	0.00937275	0.0078195	0.000798814	-0.00544969	-0.000718933	-0.0137307	-0.0211508	-0.022784	-0.0253313	0.514419	0.510788	0.515714	0.039086	0.0273602	0.0273602	0.0339747	0.0246542	0.016837	0.00631389	0.0288635	0.0180397	0.0375827	0.0547204	0.058629
4.16667	0.0117869	0.00410058	0.00174852	-0.00258283	-0.00204141	-0.0111834	-0.0137396	-0.0197307	-0.00822779	0.565472	0.548572	0.572528
4.33333	0.00525442	0.00796152	0.00300887	-0.00272484	-0.000177514	-0.00458874	-0.0251005	-0.0197218	-0.0193135	0.560803	0.582495	0.562019
4.5	0.00549407	0.00536981	-0.00201479	-0.00802364	-0.000275147	-0.00847631	-0.0139437	-0.0183106	-0.0262277	0.570584	0.58364	0.584972	0.035478	0.0270595	0.0219483	0.0297655	0.0216476	0.0135298	0.00420926	0.0249549	0.0129284	0.0333734	0.0514131	0.0562237
4.66667	0.00694968	0.00134023	-0.00446448	-0.00702956	-0.00252958	-0.00677217	-0.0196065	-0.0176715	-0.0145473	0.613019	0.605847	0.61483
4.83333	0.00579584	0.00728696	-0.00733134	-0.00385206	0.000532543	-0.00939938	-0.0259703	-0.0181863	-0.019136	0.660983	0.628463	0.63519
5	0.0108372	0.00823666	-0.011068	-0.00367454	5.32543e-05	-0.00772187	-0.0203165	-0.021355	-0.0184881	0.66685	0.651895	0.661045	0.0378833	0.0261576	0.0246542	0.0318701	0.0261576	0.0120265	0.0039086	0.021347	0.0141311	0.0339747	0.0514131	0.0571257
5.16667	0.0142278	0.00608874	0.00199704	-0.00934613	-0.000754436	-0.0110059	-0.0271686	-0.0207248	-0.0175118	0.669255	0.670569	0.676116
5.33333	0.00845855	-0.0024497	-0.00549407	-0.00715382	-0.00197928	-0.00896447	-0.0241774	-0.0216567	-0.0112455	0.72409	0.694507	0.710652
5.5	0.00797927	0.00583134	-0.00165976	-0.00319526	0.00362129	-0.0130384	-0.0342159	-0.0199526	-0.023139	0.736738	0.707146	0.726903	0.037282	0.0315695	0.0267589	0.0309681	0.0291642	0.017739	0.00751654	0.0270595	0.0165364	0.0375827	0.055923	0.0565244
5.66667	0.00937275	0.00976329	-0.00599998	-0.00798814	0.000568046	-0.00271597	-0.029281	-0.024213	-0.0195354	0.746607	0.735158	0.751942
5.83333	0.0153905	0.0108728	-0.00371005	-0.00925737	-0.000985204	-0.00936388	-0.0231479	-0.0242662	-0.0216035	0.735317	0.742471	0.745755
6	0.00568046	0.00249408	0.00115384	-0.00936388	0.00114497	-0.00923074	-0.0258638	-0.0188964	-0.0307987	0.791154	0.783042	0.75819	0.038184	0.0255562	0.0258569	0.0312688	0.0231509	0.0111245	0.00541191	0.0249549	0.0147324	0.0312688	0.0526158	0.0583283
6.16667	0.00465087	0.0146982	0.00489052	-0.00616862	-0.000417159	-0.0104112	-0.0239999	-0.0225621	-0.0117869	0.785376	0.784657	0.783007
6.33333	0.0130739	0.00403845	-0.00495265	-0.0083698	0.000754436	-0.0102159	-0.0275502	-0.0192781	-0.0291922	0.828237	0.822078	0.835994
6.5	0.00101183	0.00729584	-0.0046775	-0.00907098	0.00164201	-0.00457987	-0.0293697	-0.0228638	-0.0292899	0.842438	0.84077	0.857039	0.0369814	0.0288635	0.0249549	0.0303668	0.0231509	0.0105232	0.00360794	0.0246542	0.0147324	0.0339747	0.0520144	0.0544197
6.66667	0.0121154	-0.00311538	0.00482839	-0.00563608	0.0018284	-0.00946151	-0.0255177	-0.0236804	-0.0329644	0.856284	0.842536	0.869882
6.83333	0.0225088	0.0155502	-0.00420709	-0.00691418	-0.000896447	-0.00764199	-0.028491	-0.0287839	-0.022136	0.872864	0.876441	0.895409
7	0.00570708	0.00256508	-0.00126035	-0.00599998	0.00325739	-0.00769524	-0.042062	-0.0284999	-0.0281271	0.903787	0.887243	0.923731	0.0384847	0.0306675	0.0288635	0.0327721	0.0261576	0.0165364	0.00481058	0.0273602	0.0153337	0.037282	0.0580277	0.0565244
7.16667	0.0100651	0.0123727	0.00387869	-0.00702956	0.00202366	-0.00368342	-0.0245147	-0.0280206	-0.0333904	0.915459	0.920811	0.913701
7.33333	0.00898222	0.0037278	-0.00363904	-0.00901773	0.000461537	-0.0100384	-0.0303194	-0.0277366	-0.0325561	0.92161	0.936663	0.933903
7.5													0.0336741	0.0276609	0.0261576	0.0291642	0.0219483	0.0120265	0.00511125	0.0237523	0.0114251	0.035478	0.0550211	0.0535177

## Sheet: Figure 2b
Individual Rates
	Time (s)	10			50			100			200			250			300			400			500
	0	0	0	0	0	0	0	0	0	0	0	0	0	0	0	0	0	0	0	0	0	0	0	0	0
	80	0.0156986	0.0172685	0.0141287	0.0612245	0.0643642	0.0533752	0.108865	0.100471	0.116169	0.139717	0.144427	0.1146	0.133438	0.0926217	0.0957614	0.11146	0.102041	0.0926217	0.130298	0.10989	0.144427	0.147567	0.142857	0.10989
	160	0.0408163	0.0345369	0.032967	0.125589	0.135008	0.116169	0.208271	0.194662	0.22292	0.262166	0.265306	0.240188	0.252747	0.196232	0.199372	0.22606	0.215071	0.200942	0.255887	0.22763	0.284144	0.288854	0.276295	0.22135
	240	0.0580848	0.0549451	0.0455259	0.196232	0.205651	0.171115	0.306836	0.284144	0.323391	0.389325	0.395604	0.365777	0.386185	0.315542	0.315542	0.345369	0.343799	0.310832	0.383045	0.356358	0.427002	0.427002	0.416013	0.343799
	320	0.0722135	0.0690738	0.0612245	0.265306	0.265306	0.230769	0.405579	0.386185	0.427002	0.513344	0.525903	0.486656	0.516484	0.452119	0.43956	0.478807	0.477237	0.425432	0.518053	0.494505	0.565149	0.576138	0.55259	0.467818
	400	0.0957614	0.0879121	0.0784929	0.326531	0.328101	0.295133	0.561661	0.486656	0.524333	0.645212	0.649922	0.612245	0.649922	0.585557	0.568289	0.609105	0.607535	0.55102	0.649922	0.634223	0.704867	0.717425	0.689168	0.598116
	480	0.10675	0.103611	0.0941915	0.386185	0.378336	0.354788	0.612803	0.583987	0.623234	0.762951	0.77237	0.734694	0.77865	0.714286	0.700157	0.736264	0.748823	0.675039	0.783359	0.77708	0.852433	0.844584	0.828885	0.725275
	560	0.130298	0.122449	0.11303	0.44898	0.437991	0.416013	0.696333	0.682889	0.723705	0.897959	0.897959	0.863422	0.918367	0.839874	0.839874	0.861852	0.880691	0.817896	0.919937	0.919937	0.987441	0.982732	0.962323	0.857143
	640	0.139717	0.139717	0.135008	0.513344	0.492936	0.481947	0.795154	0.770801	0.816327	1.0157	1.0157	0.981162	1.04396	0.967033	0.968603	1	1.01256	0.954474	1.04396	1.05495	1.11931	1.12402	1.09733	0.981162
	720	0.167975	0.156986	0.152276	0.579278	0.55259	0.546311	0.857326	0.861852	0.904239	1.1303	1.12873	1.10832	1.17582	1.08477	1.10832	1.12873	1.15385	1.09105	1.18524	1.19466	1.24961	1.25746	1.24176	1.10361
Plotted Velocities
	4MU-GlcAnc (μM)	Rate (nmol/s)	SD	n
	10	0.2185	0.004219	3
	50	0.7759	0.01041	3
	100	1.224	0.01663	3
	200	1.561	0.01185	3
	250	1.581	0.02751	3
	300	1.577	0.02153	3
	400	1.691	0.02284	3

## Sheet: Figure 2c
				The first three lanes are for an unrelated experiment imaged at the same time.

## Sheet: Figure 3a
Days	MurNAc			Glycerol			No Carbon
0	0.14	0.15	0.12	0.2	0.11	0.08	0.09	0.07	0.07
1	0.03	0.06	0.05	0.06	0.06	0.05	0.01	0.03	0.1
2	0.11	0	0.02	0.17	0.05	0.16	0	0	0.03
3	0.1	0.11	0.12	0.12	0.15	0.16	0.05	0.04	0.1
4	0.14	0.11	0.1	0.23	0.21	0.24	0.05	0.02	0.05
5	0.19	0.23	0.27	0.41	0.4	0.43	0.15	0.1	0.14
6	0.43	0.44	0.4	0.68	0.61	0.68	0.09	0.18	0.16
7	0.61	0.64	0.6	1.01	0.94	1.03	0.18	0.13	0.22
8	0.84	0.85	0.81	1.52	1.5	1.47	0.25	0.17	0.27
9	0.87	0.85	0.87	1.89	1.87	1.67	0.27	0.35	0.35

## Sheet: Figure 3c
	Mur			GlcNAc			L-lactate			D-lactate			Glycerol
CO2	1.0314	1.0082	1.0747	1.5578	1.4282	1.2302	1.6378	1.6215	1.5828	21.3541	21.4628	21.4891	20.8409	21.1938	21.061
O2	5.7603	3.8786	4.2936	0.8845	0.8827	0.8644	21.4504	21.4329	21.3022	4.6539	4.903	3.4685	20.722	20.7459	20.9477

## Sheet: Figure 3d
Day:	BCG + 4MU-d-lac			Media + 4MU-d-lac			BCG
1	0	0	0	0	0	0	0	0	0
2	4762	5872	6989	-21	-810	-493	-20	2	318
4	16389	17334	16569	4203	3398	4639	265	137	2741

## Sheet: Figure 4a
	Wild-type			∆lpqI			∆lpqI::lpqI			∆lpqI::EV			Media Only
FL (x10^4)	9.1911	10.0155	8.6071	5.0853	4.9791	6.0929	9.351	9.4975	9.116	4.4282	4.5806	2.7756	6.3744	6.9464	5.875

## Sheet: Figure 4b
				OD600														% Incorporation
Day	Wild-Type			∆lpqI			∆lpqI::lpqi			Wild-Type - Sup.			Wild-Type - Pel.			∆lpqI - Sup.			∆lpqI - Pel.			∆lpqI::lpqi - Sup.			∆lpqI::lpqi - Pel.
0	0.062	0.016	0.054	0.05	0.05	0.05	0.047	0.044	0.044	7.60456	8.51064	8.29268	92.3954	91.4894	91.7073	12.3853	22.7679	6.99301	87.6147	77.2321	93.007	11.5385	27.0142	11.3744	88.4615	72.9858	88.6256
1	0.08	0.078	0.078	0.08	0.08	0.08	0.07	0.07	0.07	Not measured
2	0.186	0.188	0.184	0.186	0.184	0.186	0.158	0.158	0.16	16.4609	14.6341	13.4831	83.5391	85.3659	86.5169	13.1474	22.5108	13.308	86.8526	77.4892	86.692	14.8438	19.3966	18.2186	85.1562	80.6034	81.7814
3	0.472	0.486	0.47	0.4	0.41	0.41	0.346	0.346	0.346	Not measured
4	0.788	0.83	0.804	0.714	0.716	0.682	0.602	0.592	0.618	18.4426	15.6489	15.7025	81.5574	84.3511	84.2975	20.4167	19.8381	16.3333	79.5833	80.1619	83.6667	12.5	20.8	13.6232	87.5	79.2	86.3768
5	1.32	1.32	1.238	1.18	1.17	1.18	1.15	1.05	1.182	Not measured
6	1.808	1.712	1.596	1.662	1.644	1.636	1.378	1.378	1.406	20.4255	24.4344	23.9437	79.5745	75.5656	76.0563	19.5122	22.4299	18.5606	80.4878	77.5701	81.4394	19.6262	17.5896	17.3469	80.3738	82.4104	82.6531
7	2.3	2.216	2.04	2.116	2.116	2.104	1.76	1.848	1.796	14.9123	23.0189	22.179	85.0877	76.9811	77.821	21.5517	19.6429	12.8415	78.4483	80.3571	87.1585	22.467	19.2469	19.3548	77.533	80.7531	80.6452
8	2.634	2.307	2.046	2.37	2.37	2.448	2.07	2.073	2.196	Not measured
9	2.66	2.7	2.224	2.74	2.72	2.868	2.37	2.352	2.36	19.5652	22.0149	22.5092	80.4348	77.9851	77.4908	19.4553	19	21.6028	80.5447	81	78.3972	21.673	18.1481	20.2749	78.327	81.8519	79.7251

## Sheet: Figure 4c
	WT	∆lpqI	∆lpqi::lpqI	WT	∆lpqI	∆lpqi::lpqI	MurNAc	∆namH	lpqi digested pg
FL (x10^4)	0.2776	0.0827	0.3247	0.7208	0.2751	1.1518	0.9391	0.416	1.4023
	0.3275	0.0827	0.291	0.8521	0.167	1.5034	1.5434	0.4269	1.702
	0.2803	0	0.2914	0.5648	0.1728	1.3682	1.2358	0.4062	0.4289

## Sheet: Figure 5 a-e
5a		WT			∆lpqI			∆lpqI:lpqI
	0	11.121		11.4836	10.9089	11.0244	10.9429	11.1036	10.7108	10.8515
	62.5	14.7274	15.5832	16.3806	15.1672	15.7186	13.6558	12.6667	12.0396	11.7782
	125	14.2599	15.3239	15.1497	13.6751	15.073	13.7263	11.4272	11.1543	9.6019
	250	2.3841	4.6607	6.1244	11.9866	14.8848	13.1617	3.4383	4.0092	2.7248
	500	0.9375	0.9884	1.1566	1.4934	5.4167	2.6219	1.0275	0.9358	0.9518
5b	0	20.218	19.8756	19.9083	17.135	17.2399	17.5925	19.7273	19.5131	19.3511
	0.01	19.9146	19.3574	20.0575	17.2045	17.9359	18.4175	18.8087	18.9916	19.9114
	0.03	19.5339	20.315	19.5428	18.5449	18.8079	18.8453	19.736	19.9224	19.0714
	0.06	19.6296	19.7348	19.3997	19.3489	19.8132	19.0803	19.7451	19.4323	19.732
	0.1	19.4553	19.3527	19.5104	18.8749	19.5586	19.2044	19.4184	18.7421	18.2142
	0.15	19.18	15.7196	17.0157	18.5408	18.2891	19.6033	17.3051	17.2122	12.5364
	0.35	6.4436	6.2457	6.1077	16.6335	19.4698	18.7876	5.7679	4.7859	4.6675
	0.6	4.1872	4.3435	4.5314	18.924	19.1049	19.6741	4.5551	4.6953	4.5153
	0.9	4.2471	4.4273	4.4779	17.9658	17.7349	12.9294	4.7521	4.9159	4.7553
	1.5	4.4671	4.8762	5.4689	18.0984	18.4918	18.2525	5.2897	5.4073	5.61
	2.75	5.5681	6.1707	6.4247	18.8441	18.2609	18.4383	6.3038	6.347	6.2575
	6	6.4581	4.2459	7.6701	16.4668	19.3342	18.6039	6.7006	6.53	6.6989
5c	0	19.3702	19.3652	19.7101	17.5563	17.0759	16.2715	19.2776	19.2134	19.3143
	0.0075	19.1262	19.3892	19.5916	16.0508	16.3269	17.2384	19.2933	18.6381	19.3088
	0.015	19.1555	19.2869	19.2789	16.5986	16.739	16.9813	18.9022	18.5614	19.175
	0.0225	19.4383	19.2672	19.1294	17.003	17.2021	16.0792	18.8888	18.7717	19.0495
	0.03	19.4943	18.9834	19.0985	17.0608	16.3758	16.663	18.6903	18.582	18.493
	0.0375	19.1118	19.1872	19.5882	16.3946	16.2397	16.9713	18.4381	18.345	18.2369
	0.075	18.9237	19.473	18.9704	19.0081	17.5563	18.18	18.2376	18.1499	18.485
	0.1125	18.9296	18.9222	18.9727	19.6589	19.1823	18.8647	18.8201	18.8216	18.6521
	0.15	19.1274	18.7627	19.0605	20.8315	20.8283	20.9314	17.7723	18.9397	18.5947
	0.225	19.3099	19.333	18.6364	21.4185	21.0146	20.4302	18.6034	18.9897	19.3604
	0.375	19.0409	19.8987	19.7869	21.3157	21.4155	21.5103	19.1039	19.4559	19.3738
	0.75	2.4175	7.6433	6.8066	19.504	18.6533	19.2541	10.53	8.8152	7.6773
5d	0	19.6796	19.3023	19.6866	17.5303	17.5563	18.0209	19.1953	20.3072	20.4034
	0.125	19.853	19.754	19.9198	17.8496	19.191	18.6948	19.2522	20.2664	19.5394
	0.25	19.5129	19.3629	19.3636	19.0508	19.6177	19.6401	20.3972	19.4597	19.7847
	0.375	20.1395	20.0061	20.0416	19.1723	20.0434	19.2615	20.6839	19.71	19.5537
	0.5	19.6593	19.6235	19.7176	19.5092	19.5835	20.2483	19.6305	19.3814	19.7381
	0.625	20.0921	20.0991	20.067	19.8121	19.644	20.4543	20.8753	19.9522	19.9184
	1.25	19.8417	20.3741	20.0208	21.1344	20.4974	21.0671	19.8798	19.4953	19.9542
	1.875	14.357	12.2101	13.5978	21.0183	20.1877	20.4953	15.0109	14.0822	14.0734
	2.5	8.204	7.6675	7.6337	19.3611	21.1349	21.2591	10.3528	9.6009	8.2145
	3.75	4.4534	4.1537	4.7443	21.6173	20.8589	20.3242	6.0094	6.0857	5.5204
	6.25	2.7295	2.4244	2.6274	21.3333	20.8722	21.2586	3.6701	3.6864	3.7108
	12.5	1.3195	1.1726	1.4787	19.613	20.5415	19.6576	1.4282	1.6396	1.8036
5e	0	19.7212	19.597	18.9786	17.7085	18.0915	18.2662	19.9504	19.8696	21.0594
	4	5.1789	4.4947	3.9949	8.7924	8.4113	8.0919	4.0343	3.5266	3.1571
	8	1.5107	1.5759	1.4937	3.4986	3.5595	3.3833	1.5776	1.526	1.5312
	12	1.1378	1.1933	1.1867	3.1517	3.1819	2.643	1.3686	1.3488	1.3452
	16	1.0187	1.0229	0.9821	2.7597	2.0581	1.9833	1.1644	1.1454	1.2756
	20	0.8932	0.9211	0.9152	2.1074	1.8294	1.7051	1.1105	1.0974	1.1805
	40	0.8149	0.8399	0.869	1.5211	1.5242	1.5257	1.0563	1.0836	1.0985

[truncated: 7 more sheets: Figure 5f, Supplementary Figure 2, Supplementary Figure 3b, Supplementary Figure 4a, Supplementary Figure 4b, Supplementary Figure 6, Supplementary Figure 8]
